# Supplementary material for: ﻿Taxonomic status of Orophea yunnanensis (Annonaceae), an endemic plant species in Yunnan, China
Source: PhytoKeys. 2025 Dec 2;267:43–58. doi: 10.3897/phytokeys.267.162402 (PMC12690385; doi:10.3897/phytokeys.267.162402)
Supplement: XML Treatment for Alphonsea yunnanensis [file phytokeys.267.162402-treatment1.xml]

<!DOCTYPE tp:taxon-treatment
  PUBLIC "-//TaxonX//DTD Taxonomic Treatment Publishing DTD v0 20100105//EN" "tax-treatment-NSO.dtd">
<tp:taxon-treatment xmlns:tp="http://www.plazi.org/taxpub"><tp:treatment-meta><kwd-group><label>Taxon classification</label><kwd>
                <named-content content-type="kingdom">Plantae</named-content>
              </kwd><kwd>
                <named-content content-type="order">Magnoliales</named-content>
              </kwd><kwd>
                <named-content content-type="family">Annonaceae</named-content>
              </kwd></kwd-group><mixed-citation publication-type="journal"><person-group><name><surname>Yang</surname><given-names>Bin</given-names></name><name><surname>Zuo</surname><given-names>Yun-Juan</given-names></name><name><surname>Wang</surname><given-names>You-Bing</given-names></name><name><surname>Yang</surname><given-names>Chang-Ji</given-names></name><name><surname>Guo</surname><given-names>Yong-Jie</given-names></name><name><surname>Ding</surname><given-names>Hong-Bo</given-names></name><name><surname>Tan</surname><given-names>Yun-Hong</given-names></name></person-group><article-title>﻿Taxonomic status of <italic><tp:taxon-name><tp:taxon-name-part taxon-name-part-type="genus" reg="Orophea">Orophea</tp:taxon-name-part> <tp:taxon-name-part taxon-name-part-type="species" reg="yunnanensis">yunnanensis</tp:taxon-name-part></tp:taxon-name></italic> (<tp:taxon-name><tp:taxon-name-part taxon-name-part-type="family">Annonaceae</tp:taxon-name-part></tp:taxon-name>), an endemic plant species in Yunnan, China</article-title><source>PhytoKeys</source><day>02</day><month>12</month><year>2025</year><volume>267</volume><fpage>43</fpage><lpage>58</lpage><pub-id pub-id-type="doi">10.3897/phytokeys.267.162402</pub-id></mixed-citation></tp:treatment-meta><tp:nomenclature><label>﻿</label><tp:taxon-name><object-id xmlns:xlink="http://www.w3.org/1999/xlink" content-type="arpha" xlink:type="simple">794D85BD-0FA0-57FD-B2B9-D6BCD0B2CA8B</object-id>
              <tp:taxon-name-part taxon-name-part-type="genus" reg="Alphonsea">Alphonsea</tp:taxon-name-part>
              <tp:taxon-name-part taxon-name-part-type="species" reg="yunnanensis">yunnanensis</tp:taxon-name-part>
              <object-id xmlns:xlink="http://www.w3.org/1999/xlink" content-type="ipni" xlink:type="simple">urn:lsid:ipni.org:names:77372726-1</object-id>
            </tp:taxon-name><tp:taxon-authority>(P.T.Li) Y.H.Tan &amp; Bin Yang</tp:taxon-authority><tp:taxon-status xmlns:xlink="http://www.w3.org/1999/xlink" xlink:type="simple">comb. nov.</tp:taxon-status><xref ref-type="fig" rid="F3">Fig. 3</xref><tp:nomenclature-citation-list><tp:nomenclature-citation><tp:taxon-name>
                  <tp:taxon-name-part taxon-name-part-type="genus" reg="Orophea">Orophea</tp:taxon-name-part> <tp:taxon-name-part taxon-name-part-type="species" reg="yunnanensis">yunnanensis</tp:taxon-name-part></tp:taxon-name><comment>P.T.Li, <italic>Acta Phytotax. Sin.</italic> 14(1): 106. 1976. Type: CHINA. Yunnan Province: Jiangchuan County, Luchong, Bijiashan, 1 April 1940, <italic>F. C. How 74518</italic> (holotype: IBSC [0003364], isotype: IBSC [0003363]).</comment></tp:nomenclature-citation><tp:nomenclature-citation><tp:taxon-name>
                  <tp:taxon-name-part taxon-name-part-type="genus" reg="Alphonsea">Alphonsea</tp:taxon-name-part> <tp:taxon-name-part taxon-name-part-type="species" reg="yunnanensis">yunnanensis</tp:taxon-name-part></tp:taxon-name><comment>Bân, <italic>Siméon Tén 345</italic> (L [0192066]), nom. nud.</comment></tp:nomenclature-citation><tp:nomenclature-citation><tp:taxon-name>
                  <tp:taxon-name-part taxon-name-part-type="genus" reg="Alphonsea">Alphonsea</tp:taxon-name-part> <tp:taxon-name-part taxon-name-part-type="species" reg="yunnanensis">yunnanensis</tp:taxon-name-part></tp:taxon-name><comment>(P.T.Li) X.L.<xref ref-type="bibr" rid="B14">Hou (2003</xref>:172), nom. inval. (Art. 30.1).</comment></tp:nomenclature-citation></tp:nomenclature-citation-list></tp:nomenclature><tp:treatment-sec sec-type="description" id="SECID0ELXAE"><title>Description.</title><p>Small trees, 3–10 m tall, ca. 5–25 cm dbh. Bark grayish black, fissured. Young twigs brownish or grayish black, puberulent to glabrous. Petioles 2–4 mm long, 0.9–1.5 mm in diameter; leaf blades oblong-elliptic to oblong-ovate, 4.2–14.3 × 1.5–4.0 cm, base cuneate to obtuse, apex acute to attenuate, leathery, adaxially sparsely puberulent to glabrous, abaxially glabrous; midrib slightly impressed and sparsely puberulent to glabrous above, raised and sparsely puberulent below; secondary veins 10–20 on each side of the leaf, anastomosing within margin, prominent above, distinctly raised below; tertiary veins reticulate, prominent abaxially and adaxially. Inflorescence leaf-opposed or supra-axillary; 1–4 flowers per inflorescence. Peduncles absent or up to 2.5 mm long. Pedicels (2.0–) 5.5–8 mm long, 0.8–1.0 mm in diameter, puberulous, with one pubescent median or basal bract. Flowers yellow, 1.0–1.4 cm in diameter when fresh. Sepals ovate, 0.7–1.0 (–1.5) × 1.4–1.7(–2.0) mm, pubescent abaxially, sparsely puberulent to glabrous adaxially; outer petals ovate, 9–12 × 6–8 mm when fresh, 7–9 × 5–6 mm when dry, base cuneate to attenuate, apex acute, pubescent abaxially, puberulent adaxially; inner petals narrower, 11–14 × 5–7 mm when fresh, 10–12 × 4.5–5.5 mm when dry, base cuneate, apex acute, puberulous to puberulent abaxially, sparsely puberulent to glabrous adaxially. Stamens “miliusoid” with very short connective prolongation not extending over pollen sacs, 20–30 per flower, ca. 1 mm long, in 3 whorls. Carpels 2–6 per flower, ca. 1.5–2 mm long, puberulous to puberulent; ovules ca. 8 per carpel, biseriate. Fruiting pedicels 6.5–7.8 mm long, 1.7–2.6 mm in diameter; monocarps 1–4 per fruit, subglobose to oblate, 2.1–3.4 cm long, 2.0–2.7 cm in diameter, yellow when mature, shortly pubescent, smooth, apex rounded; stipes 3.5–4.6 mm long, 2–2.6 mm in diameter. Seeds up to 8 per monocarp, flattened ellipsoid, 1.6–2.1 cm long, 0.9–1.3 cm wide, 0.5–0.8 cm thick; endosperm rumination lamelliform.</p></tp:treatment-sec><tp:treatment-sec sec-type="phenology" id="SECID0EQXAE"><title>Phenology.</title><p>Flowering from January to May, and fruiting from July to September.</p></tp:treatment-sec><tp:treatment-sec sec-type="distribution" id="SECID0EVXAE"><title>Distribution and habitat.</title><p>According to our field investigation and herbarium records, <italic><tp:taxon-name><tp:taxon-name-part taxon-name-part-type="genus" reg="Alphonsea">Alphonsea</tp:taxon-name-part> <tp:taxon-name-part taxon-name-part-type="species" reg="yunnanensis">yunnanensis</tp:taxon-name-part></tp:taxon-name></italic> is distributed in several localities of 16 counties and cities across the Yunnan Province (Fig. <xref ref-type="fig" rid="F4">4</xref>; <xref ref-type="bibr" rid="B7">Chen et al. 2024</xref>). It has small trees growing in subtropical limestone evergreen-deciduous broad-leaved mixed forests at 1000–1800 m elevations. As field surveys progress, additional populations are expected to be discovered in its distribution ranges.</p><fig id="F4" position="float" orientation="portrait"><object-id xmlns:xlink="http://www.w3.org/1999/xlink" content-type="doi" xlink:type="simple">10.3897/phytokeys.267.162402.figure4</object-id><object-id xmlns:xlink="http://www.w3.org/1999/xlink" content-type="arpha" xlink:type="simple">5C9CED14-5336-56F4-80C6-BA850493410F</object-id><label>Figure 4.</label><caption><p>Distribution of *<italic><tp:taxon-name><tp:taxon-name-part taxon-name-part-type="genus" reg="Alphonsea">Alphonsea</tp:taxon-name-part> <tp:taxon-name-part taxon-name-part-type="species" reg="yunnanensis">yunnanensis</tp:taxon-name-part></tp:taxon-name></italic>.</p></caption><graphic xmlns:xlink="http://www.w3.org/1999/xlink" xlink:href="phytokeys-267-043_article-162402__-g004.jpg" position="float" orientation="portrait" xlink:type="simple" id="oo_1482309.jpg"><uri content-type="original_file" xlink:type="simple">https://binary.pensoft.net/fig/1482309</uri></graphic></fig></tp:treatment-sec><tp:treatment-sec sec-type="conservation status" id="SECID0EGZAE"><title>Conservation status.</title><p>This species was previously assessed as critically endangered (<abbrev xmlns:xlink="http://www.w3.org/1999/xlink" xlink:title="critically endangered" id="ABBRID0EMZAE" xlink:type="simple">CR</abbrev>) (<xref ref-type="bibr" rid="B15">IUCN 2004</xref>; <xref ref-type="bibr" rid="B25">Li and Gilbert 2011</xref>) and listed as a Plant Species with Extremely Small Populations (<abbrev xmlns:xlink="http://www.w3.org/1999/xlink" xlink:title="Plant Species with Extremely Small Populations" id="ABBRID0EYZAE" xlink:type="simple">PSESP</abbrev>) in Yunnan (<xref ref-type="bibr" rid="B33">Ren et al. 2016</xref>; <xref ref-type="bibr" rid="B36">Sun 2021</xref>). According to the current distribution of <italic><tp:taxon-name><tp:taxon-name-part taxon-name-part-type="genus" reg="Alphonsea">Alphonsea</tp:taxon-name-part> <tp:taxon-name-part taxon-name-part-type="species" reg="yunnanensis">yunnanensis</tp:taxon-name-part></tp:taxon-name></italic> (Fig. <xref ref-type="fig" rid="F4">4</xref>), the extent of occurrence (<abbrev xmlns:xlink="http://www.w3.org/1999/xlink" xlink:title="extent of occurrence" id="ABBRID0ET1AE" xlink:type="simple">EOO</abbrev>) for it is 95,142 km<sup>2</sup> and the area of occupancy (<abbrev xmlns:xlink="http://www.w3.org/1999/xlink" xlink:title="area of occupancy" id="ABBRID0EZ1AE" xlink:type="simple">AOO</abbrev>) is 76 km<sup>2</sup>, as calculated by Shiny-GeoCAT (<xref ref-type="bibr" rid="B26">Moat et al. 2023</xref>). Based on our initial field investigation, the average number of flowering and fruiting individuals in the wild populations is less than 5. Most distribution points are located on limestone hills or at the edges of river valleys, and they are vulnerable to disturbances. Based on the IUCN Red List Categories and Criteria (<xref ref-type="bibr" rid="B16">IUCN 2024</xref>), notably on the number of locations, mature individuals and the <abbrev xmlns:xlink="http://www.w3.org/1999/xlink" xlink:title="area of occupancy" id="ABBRID0EH2AE" xlink:type="simple">AOO</abbrev>, this species qualifies for classification as Endangered (<abbrev xmlns:xlink="http://www.w3.org/1999/xlink" xlink:title="Endangered" id="ABBRID0EL2AE" xlink:type="simple">EN</abbrev>, B2ab (iii, v) D).</p></tp:treatment-sec><tp:treatment-sec sec-type="Additional specimens of Alphonsea yunnanensis examined" id="SECID0EP2AE"><title>Additional specimens of <italic><tp:taxon-name><tp:taxon-name-part taxon-name-part-type="genus" reg="Alphonsea">Alphonsea</tp:taxon-name-part> <tp:taxon-name-part taxon-name-part-type="species" reg="yunnanensis">yunnanensis</tp:taxon-name-part></tp:taxon-name></italic> examined.</title><p><bold>China</bold>. Yunnan Province: • <bold>Binchuan City</bold>, Kee y la, via Pe yen tsin ad Pin tchoan (Geyila, <named-content xmlns:xlink="http://www.w3.org/1999/xlink" content-type="dwc:verbatimCoordinates" xlink:type="simple"><named-content content-type="geo-json" specific-use="{&#34;type&#34;:&#34;Point&#34;,&#34;coordinates&#34;:[100.946793,25.928027]}" id="NCID0EI3AE" xlink:type="simple">25°55'40.8989"N, 100°56'48.4531"E</named-content></named-content>, 1790 m), 18 April 1917, S<italic>iméon Tén 345</italic> (US[03804827], A[00056744], L[0192066], P[01956285]); • Pay Keau tsui, 13 April 1906, <italic>F. Ducloux 4681</italic> (P[01956282, 01956284]); • 8 February 1909, <italic>F. Ducloux 6752</italic> (L[0192065], P[01956281]); • <bold>Changning County</bold>, ca. 5 km from Xiyi Township to Kejie Town, 7 April 2022, <named-content xmlns:xlink="http://www.w3.org/1999/xlink" content-type="dwc:verbatimCoordinates" xlink:type="simple"><named-content content-type="geo-json" specific-use="{&#34;type&#34;:&#34;Point&#34;,&#34;coordinates&#34;:[99.387097,24.903683]}" id="NCID0EY3AE" xlink:type="simple">24°54'13.26"N, 99°23'13.55"E</named-content></named-content>, 1678 m, <italic>Yong-Jie Guo</italic>, <italic>Xiao-Qiang Tao</italic>, <italic>Xing-Xu Sun 22CS22416</italic> (KUN); • <bold>Chengjiang City</bold>, Luchong Village, <named-content xmlns:xlink="http://www.w3.org/1999/xlink" content-type="dwc:verbatimCoordinates" xlink:type="simple"><named-content content-type="geo-json" specific-use="{&#34;type&#34;:&#34;Point&#34;,&#34;coordinates&#34;:[102.839292,24.557639]}" id="NCID0EI4AE" xlink:type="simple">24°33'27.50"N, 102°50'21.45"E</named-content></named-content>, 1727 m, 12 March 2014, <italic>Jie Cai</italic>, <italic>Ting Zhang and Chang-Hong Li 14CS9025</italic> (KUN); • Luchong scenic spot, Bijiashan, <named-content xmlns:xlink="http://www.w3.org/1999/xlink" content-type="dwc:verbatimCoordinates" xlink:type="simple"><named-content content-type="geo-json" specific-use="{&#34;type&#34;:&#34;Point&#34;,&#34;coordinates&#34;:[102.844511,24.565769]}" id="NCID0EU4AE" xlink:type="simple">24°33'56.77"N, 102°50'40.24"E</named-content></named-content>, 1715 m, 18 April 2020, <italic>Bin Yang T0493</italic> (HITBC); • ibid, 3 May 2020, <italic>Li-E Yang and De-Li Peng T0495</italic> (HITBC); • ibid, 4 August 2021, <italic>De-Li Peng YB1045</italic> (HITBC, PE); • ibid, <named-content xmlns:xlink="http://www.w3.org/1999/xlink" content-type="dwc:verbatimCoordinates" xlink:type="simple"><named-content content-type="geo-json" specific-use="{&#34;type&#34;:&#34;Point&#34;,&#34;coordinates&#34;:[102.844381,24.565994]}" id="NCID0EC5AE" xlink:type="simple">24°33'57.58"N, 102°50'39.77"E</named-content></named-content>, 1690 m, 30 August 2023, <italic>Bin Yang and Jian-Guo Chen YB1400</italic> (HITBC); • <bold>Daoyao County</bold>, Sanchahe Town, Rentouguan Village, <named-content xmlns:xlink="http://www.w3.org/1999/xlink" content-type="dwc:verbatimCoordinates" xlink:type="simple"><named-content content-type="geo-json" specific-use="{&#34;type&#34;:&#34;Point&#34;,&#34;coordinates&#34;:[100.956967,25.796750]}" id="NCID0EO5AE" xlink:type="simple">25°47'48.30"N, 100°57'25.08"E</named-content></named-content>,1458 m, 17 August 2024, <italic>You-Bing Wang</italic>, <italic>Jian-Jun Yang</italic>, <italic>Hao-Feng Dong YB1793</italic> (HITBC); • <bold>Fugong County</bold>, Pihe Township, <named-content xmlns:xlink="http://www.w3.org/1999/xlink" content-type="dwc:verbatimCoordinates" xlink:type="simple"><named-content content-type="geo-json" specific-use="{&#34;type&#34;:&#34;Point&#34;,&#34;coordinates&#34;:[98.895978,26.533353]}" id="NCID0E55AE" xlink:type="simple">26°32'0.07"N, 98°53'45.52"E</named-content></named-content>,1079 m, 13 March 2024, <italic>Xiao-Qiang Tao YB1573</italic> (HITBC); • <bold>Huaning County</bold>, Panxi Town, Xiaolongtan, 1000 m, 10 August 2016, <italic>En-De Liu</italic>, <italic>Li-Chun Ma and Yun-Hua Xia 4811</italic> (KUN); • ibid, <named-content xmlns:xlink="http://www.w3.org/1999/xlink" content-type="dwc:verbatimCoordinates" xlink:type="simple"><named-content content-type="geo-json" specific-use="{&#34;type&#34;:&#34;Point&#34;,&#34;coordinates&#34;:[103.097700,24.184625]}" id="NCID0EO6AE" xlink:type="simple">24°11'4.65"N, 103°5'51.72"E</named-content></named-content>, 1097 m, 12 January 2024, <italic>Bin Yang and Shi-Bo Yuan YB1491</italic> (HITBC); • <bold>Jianshui County</bold>, on the way from Yangjieba to Gantang, 17 March 1941, <italic>Tchen Ngo Liou 18347</italic> (PE[01161779, 01161777], IBSC[0077084]); • Xizhuang Town, Huanglong zen temple, <named-content xmlns:xlink="http://www.w3.org/1999/xlink" content-type="dwc:verbatimCoordinates" xlink:type="simple"><named-content content-type="geo-json" specific-use="{&#34;type&#34;:&#34;Point&#34;,&#34;coordinates&#34;:[102.761183,23.648847]}" id="NCID0E36AE" xlink:type="simple">23°38'55.85"N, 102°45'40.26"E</named-content></named-content>, 1302 m, 30 April 2022, <italic>Bin Yang and Yun-Hong Tan YB1155</italic> (HITBC), ibid, 11 January 2024, <italic>Bin Yang</italic>, <italic>Shi-Bo Yuan YB1489</italic> (HITBC); • <bold>Lanping County</bold>, on the way from Tu’e Township to Zhongpai Township, 1419 m, 11 March 2009, <italic>Shi-Shun Zhou 5254</italic> (HITBC); • <bold>Longyang District</bold>, along the west side of the Lancang Jiang (Mekong River) upstream from Yangbao Bridge on route G320, site of government-closed gold mining operation, <named-content xmlns:xlink="http://www.w3.org/1999/xlink" content-type="dwc:verbatimCoordinates" xlink:type="simple"><named-content content-type="geo-json" specific-use="{&#34;type&#34;:&#34;Point&#34;,&#34;coordinates&#34;:[99.336111,25.477778]}" id="NCID0ERAAG" xlink:type="simple">25°28'40"N, 99°20'10"E</named-content></named-content>, 1300 m, 6 August 2019, <italic>David E. Boufford</italic>, <italic>Jian-Ling Guo</italic>, <italic>Lin Su 45549</italic> (P[01105919, 01106103]); • Lujiang Town, Danggang Village, <named-content xmlns:xlink="http://www.w3.org/1999/xlink" content-type="dwc:verbatimCoordinates" xlink:type="simple"><named-content content-type="geo-json" specific-use="{&#34;type&#34;:&#34;Point&#34;,&#34;coordinates&#34;:[98.813047,25.136497]}" id="NCID0E6AAG" xlink:type="simple">25°8'11.39"N, 98°48'46.97"E</named-content></named-content>, 1201 m, 27 May 2022, <italic>Ping-Yuan Wang</italic>, <italic>Bin Yang</italic>, <italic>Xiao-Dong Zeng</italic> et al. <italic>T2435</italic> (HITBC); • ibid, <named-content xmlns:xlink="http://www.w3.org/1999/xlink" content-type="dwc:verbatimCoordinates" xlink:type="simple"><named-content content-type="geo-json" specific-use="{&#34;type&#34;:&#34;Point&#34;,&#34;coordinates&#34;:[98.798456,25.098214]}" id="NCID0EPBAG" xlink:type="simple">25°5'53.57"N, 98°47'54.44"E</named-content></named-content>, 1119 m, 28 May 2022, <italic>Ping-Yuan Wang</italic>, <italic>Bin Yang</italic>, <italic>Chang-Ji Yang</italic> et al. <italic>T2444</italic> (HITBC); • ibid, Zhanggong Village, Kunmeng river, <named-content xmlns:xlink="http://www.w3.org/1999/xlink" content-type="dwc:verbatimCoordinates" xlink:type="simple"><named-content content-type="geo-json" specific-use="{&#34;type&#34;:&#34;Point&#34;,&#34;coordinates&#34;:[98.800111,25.097356]}" id="NCID0E6BAG" xlink:type="simple">25°5'50.48"N, 98°48'0.40"E</named-content></named-content>, 1029 m, 5 April 2023, <italic>Bin Yang</italic>, <italic>Yong-Jing-Wen Yang</italic>, <italic>Jia-Qiang Dong YB1287</italic> (HITBC); • <bold>Mile City</bold>, Xinshao Town, 2 September 2010, <italic>Chong-Jiang Zhao 146</italic> (HITBC[0040077]); • Dongshan Town, <named-content xmlns:xlink="http://www.w3.org/1999/xlink" content-type="dwc:verbatimCoordinates" xlink:type="simple"><named-content content-type="geo-json" specific-use="{&#34;type&#34;:&#34;Point&#34;,&#34;coordinates&#34;:[103.539219,24.180244]}" id="NCID0ERCAG" xlink:type="simple">24°10'48.88"N, 103°32'21.19"E</named-content></named-content>, 1357 m, 12 January 2024, <italic>Bin Yang</italic>, <italic>Shi-Bo Yuan YB1492</italic> (HITBC); • <bold>Nanjian County</bold>, Shale Township, Shale Village, Yindian river, <named-content xmlns:xlink="http://www.w3.org/1999/xlink" content-type="dwc:verbatimCoordinates" xlink:type="simple"><named-content content-type="geo-json" specific-use="{&#34;type&#34;:&#34;Point&#34;,&#34;coordinates&#34;:[100.425925,24.758594]}" id="NCID0E6CAG" xlink:type="simple">24°45'30.94"N, 100°25'33.33"E</named-content></named-content>, 1273 m, 1 July 2015, <italic>En-De Liu</italic>, <italic>Wei Fang</italic>, <italic>Zhou-Feng Xu</italic> et al. <italic>4402</italic> (KUN); • ibid, 20 March 2020, <italic>Hai-Lei Zhen T0459</italic> (HITBC); • <bold>Ning’er County</bold>, Ning’er Town, Longdong Village, 1500 m, 8 January 2018, <italic>Shi-Shun Zhou 14832</italic> (HITBC); • ibid, <named-content xmlns:xlink="http://www.w3.org/1999/xlink" content-type="dwc:verbatimCoordinates" xlink:type="simple"><named-content content-type="geo-json" specific-use="{&#34;type&#34;:&#34;Point&#34;,&#34;coordinates&#34;:[101.019131,23.084233]}" id="NCID0EVDAG" xlink:type="simple">23°5'3.24"N, 101°1'8.87"E</named-content></named-content>, 1432 m, 3 October 2023, <italic>Bin Yang YB1441</italic> (HITBC); • <bold>Xiangyun County</bold>, Midian Town, Chalangshao Village, 25°46'56.22"N, 100°55'58.96"E,1474 m, 17 August 2024, <italic>You-Bing Wang</italic>, <italic>Jian-Jun Yang</italic>, <italic>Hao-Feng Dong YB1792</italic> (HITBC); • <bold>Xinping County</bold>, Yubaiding state forest farm, Yanihe, <named-content xmlns:xlink="http://www.w3.org/1999/xlink" content-type="dwc:verbatimCoordinates" xlink:type="simple"><named-content content-type="geo-json" specific-use="{&#34;type&#34;:&#34;Point&#34;,&#34;coordinates&#34;:[102.127697,24.084117]}" id="NCID0EJEAG" xlink:type="simple">24°5'2.82"N, 102°7'39.71"E</named-content></named-content>, 1306 m, 29 March 2020, <italic>Kai-Chun Xiong T0466</italic> (HITBC); • <bold>Yangbi County</bold>, Huimin bridge to Dacun village, 9 November 1946, <italic>Tchen Ngo Liou 22706</italic> (PE[01161778], IBSC[0077088]); • <bold>Yuanjiang County</bold>, exact location unknown, s. d. (presented by Dr. A. Henry, 1901), <italic>A. Henry 13333</italic> (K[003305217], NY[04348761, 04725671]).</p></tp:treatment-sec><tp:treatment-sec><!--Section generated to contain objects referenced in tp:taxon-treatment.--><fig id="F3" position="float" orientation="portrait"><object-id xmlns:xlink="http://www.w3.org/1999/xlink" content-type="doi" xlink:type="simple">10.3897/phytokeys.267.162402.figure3</object-id><object-id xmlns:xlink="http://www.w3.org/1999/xlink" content-type="arpha" xlink:type="simple">81224B6A-E45C-5F8B-90EF-654F2C12DA9A</object-id><label>Figure 3.</label><caption><p>Morphological characters of *<italic><tp:taxon-name><tp:taxon-name-part taxon-name-part-type="genus" reg="Alphonsea">Alphonsea</tp:taxon-name-part> <tp:taxon-name-part taxon-name-part-type="species" reg="yunnanensis">yunnanensis</tp:taxon-name-part></tp:taxon-name></italic>. <bold>A.</bold> Habit; <bold>B.</bold> Flowering branch (back view); <bold>C.</bold> Fruiting branch; <bold>D.</bold> Flower buds; <bold>E.</bold> Unopened flowers (side view); <bold>F.</bold> Opened flowers (back view); <bold>G.</bold> Opened flowers (front view); <bold>H.</bold> Dissection of a flower (<bold>H1</bold> sepals <bold>H2</bold> outer petals <bold>H3</bold> inner petals <bold>H4</bold> stamen <bold>H5</bold> carpel); <bold>I.</bold> Fruit; <bold>J.</bold> Seeds (<bold>J1</bold> immature seeds <bold>J2</bold> mature seeds <bold>J3</bold> longitudinal dissection of a seed).</p></caption><graphic xmlns:xlink="http://www.w3.org/1999/xlink" xlink:href="phytokeys-267-043_article-162402__-g003.jpg" position="float" orientation="portrait" xlink:type="simple" id="oo_1482308.jpg"><uri content-type="original_file" xlink:type="simple">https://binary.pensoft.net/fig/1482308</uri></graphic></fig></tp:treatment-sec><ref-list><ref id="B14"><mixed-citation xmlns:xlink="http://www.w3.org/1999/xlink" xlink:type="simple"><person-group><name name-style="western"><surname>Hou</surname><given-names>XL</given-names></name></person-group> (<year>2003</year>) <source>Systematics of <tp:taxon-name><tp:taxon-name-part taxon-name-part-type="family">Annonaceae</tp:taxon-name-part></tp:taxon-name> from China.</source><publisher-name>PhD Thesis</publisher-name>, <publisher-loc>South China Agricultural University, Guangzhou, China</publisher-loc>, <size units="page">215 pp</size>.</mixed-citation></ref><ref id="B7"><mixed-citation xmlns:xlink="http://www.w3.org/1999/xlink" xlink:type="simple"><person-group><name name-style="western"><surname>Chen</surname><given-names>G</given-names></name><name name-style="western"><surname>Tian</surname><given-names>Q</given-names></name><name name-style="western"><surname>Zou</surname><given-names>L</given-names></name><name name-style="western"><surname>Wang</surname><given-names>YQ</given-names></name><name name-style="western"><surname>Zhang</surname><given-names>CS</given-names></name><name name-style="western"><surname>Ma</surname><given-names>CH</given-names></name><name name-style="western"><surname>Xiang</surname><given-names>CL</given-names></name><name name-style="western"><surname>Li</surname><given-names>YY</given-names></name><name name-style="western"><surname>Chai</surname><given-names>Y</given-names></name><name name-style="western"><surname>Peng</surname><given-names>H</given-names></name><name name-style="western"><surname>Cai</surname><given-names>J</given-names></name><name name-style="western"><surname>Zhao</surname><given-names>CJ</given-names></name><name name-style="western"><surname>Ma</surname><given-names>XL</given-names></name></person-group> (<year>2024</year>) <article-title>Newly recorded seed plants from Cangshan Mountain (1).</article-title><source>Journal of West China Forestry Science</source><volume>53</volume>(<issue>1</issue>): <fpage>8</fpage>–<lpage>16</lpage>. <ext-link xlink:href="10.16473/j.cnki.xblykx1972.2024.01.002" ext-link-type="doi" xlink:type="simple">https://doi.org/10.16473/j.cnki.xblykx1972.2024.01.002</ext-link></mixed-citation></ref><ref id="B15"><mixed-citation xmlns:xlink="http://www.w3.org/1999/xlink" xlink:type="simple">IUCN (<year>2004</year>) <italic><tp:taxon-name><tp:taxon-name-part taxon-name-part-type="genus">Orophea</tp:taxon-name-part> <tp:taxon-name-part taxon-name-part-type="species">yunnanensis</tp:taxon-name-part></tp:taxon-name></italic>. The IUCN Red List of Threatened Species 2004: e.T46411A11053300. <ext-link xlink:href="10.2305/IUCN.UK.2004.RLTS.T46411A11053300.en" ext-link-type="doi" xlink:type="simple">https://dx.doi.org/10.2305/IUCN.UK.2004.RLTS.T46411A11053300.en</ext-link>. [Accessed 5 April 2025]</mixed-citation></ref><ref id="B25"><mixed-citation xmlns:xlink="http://www.w3.org/1999/xlink" xlink:type="simple"><person-group><name name-style="western"><surname>Li</surname><given-names>PT</given-names></name><name name-style="western"><surname>Gilbert</surname><given-names>MG</given-names></name></person-group> (<year>2011</year>) <article-title><tp:taxon-name><tp:taxon-name-part taxon-name-part-type="family">Annonaceae</tp:taxon-name-part></tp:taxon-name>.</article-title> In: <person-group><name name-style="western"><surname>Wu</surname><given-names>ZY</given-names></name><name name-style="western"><surname>Raven</surname><given-names>PH</given-names></name><name name-style="western"><surname>Hong</surname><given-names>DY</given-names></name></person-group> (<role>Eds</role>) <issue-title>Flora of China (Vol.</issue-title><source>19). Science Press, Beijing and Missouri Botanical Garden Press, St. Louis</source>, <fpage>672</fpage>–<lpage>713</lpage>.</mixed-citation></ref><ref id="B33"><mixed-citation xmlns:xlink="http://www.w3.org/1999/xlink" xlink:type="simple"><person-group><name name-style="western"><surname>Ren</surname><given-names>Z</given-names></name><name name-style="western"><surname>Chen</surname><given-names>L</given-names></name><name name-style="western"><surname>Peng</surname><given-names>H</given-names></name></person-group> (<year>2016</year>) <article-title><italic><tp:taxon-name><tp:taxon-name-part taxon-name-part-type="genus">Orophea</tp:taxon-name-part> <tp:taxon-name-part taxon-name-part-type="species">yunnanensis</tp:taxon-name-part></tp:taxon-name></italic> should be listed as a plant species with extremely small population.</article-title><source>Shengwu Duoyangxing</source><volume>24</volume>(<issue>3</issue>): <fpage>358</fpage>–<lpage>359</lpage>. <ext-link xlink:href="10.17520/biods.2016064" ext-link-type="doi" xlink:type="simple">https://doi.org/10.17520/biods.2016064</ext-link></mixed-citation></ref><ref id="B36"><mixed-citation xmlns:xlink="http://www.w3.org/1999/xlink" xlink:type="simple"><person-group><name name-style="western"><surname>Sun</surname><given-names>WB</given-names></name></person-group> (<year>2021</year>) <source>List of Yunnan Protected Plant Species with Extremely Small Populations.</source><publisher-name>Yunnan Science and Technology Press</publisher-name>, <publisher-loc>Kunming</publisher-loc>, <size units="page">118 pp</size>.</mixed-citation></ref><ref id="B26"><mixed-citation xmlns:xlink="http://www.w3.org/1999/xlink" xlink:type="simple"><person-group><name name-style="western"><surname>Moat</surname><given-names>J</given-names></name><name name-style="western"><surname>Bachman</surname><given-names>S</given-names></name><name name-style="western"><surname>Walker</surname><given-names>B</given-names></name></person-group> (<year>2023</year>) ShinyGeoCAT – Geospatial Conservation Assessment Tools (BETA) [Software]. <ext-link xlink:href="https://spbachman.shinyapps.io/geocat_staging/" ext-link-type="uri" xlink:type="simple">https://spbachman.shinyapps.io/geocat_staging/</ext-link> [Accessed 1 September 2025]</mixed-citation></ref><ref id="B16"><mixed-citation xmlns:xlink="http://www.w3.org/1999/xlink" xlink:type="simple">IUCN (<year>2024</year>) Guidelines for Using the IUCN Red List Categories and Criteria. Version 16. Prepared by the Standards and Petitions Committee. <ext-link xlink:href="http://www.iucnredlist.org/documents/RedListGuidelines.pdf" ext-link-type="uri" xlink:type="simple">http://www.iucnredlist.org/documents/RedListGuidelines.pdf</ext-link> [Accessed 1 September 2025]</mixed-citation></ref></ref-list></tp:taxon-treatment>
